# Supplementary material for: Analyzing Strawberry Preferences: Best–Worst Scaling Methodology and Purchase Styles
Source: Foods. 2024 May 10;13(10):1474. doi: 10.3390/foods13101474 (PMC11120401; doi:10.3390/foods13101474)
Supplement: Supplementary file 1 [file foods-13-01474-s001.zip]

Archive with 1 entries (1 files):
- foods-2953231-supplementary.pdf
